# Supplementary material for: Multi-cohort study identifies social determinants of systemic inflammation over the life course
Source: Nat Commun. 2019 Feb 15;10:773. doi: 10.1038/s41467-019-08732-x (PMC6377676; doi:10.1038/s41467-019-08732-x)
Supplement: Supplementary file 4 — Supplementary Data 1 [file 41467_2019_8732_MOESM4_ESM.xlsx]

## Sheet: Feuil1
Supplementary data 1. For each cohort: description of the full population, excluded and included participants. Comparison P-values between excluded and included participants were calculated using Chi-squared test for categorical variables and a student’s T-test for continuous variables.
			All population			Excluded participants		Study population
	Variables	Modality	N	% or mean(sd)		N	% or mean(sd)	N	% or mean(sd)	P-value (excl.vs incl)
Skipogh	Age	All	1128	47.4 (17.5)		537	46.0 (19.2)	591	48.8 (15.7)	0.008
		Missing	61	-		61	-	0	-
	Sex	Men	481	46.93		195	44.93	286	48.39	0.301
		Women	544	53.07		239	55.07	305	51.61
		Missing	164	-		164	-	0	-
	CRP (mg/L) at baseline	All	1110	2.4 (4.9)		519	2.1 (5.1)	591	2.6 (4.8)	0.078
		Missing	79	-		79	-	0	-
	Father's occupation	Advantaged	160	22.28		30	23.62	130	22	0.565
		Middle	262	36.49		50	39.37	212	35.87
		Disadvantaged	296	41.23		47	37.01	249	42.13
		Missing	471	-		471	-	0	-
	Educational level	High	222	20.07		109	21.17	113	19.12	0.688
		Medium	350	31.65		162	31.46	188	31.81
		Low	534	48.28		244	47.38	290	49.07
		Missing	83	-		83	-	0	-
	Last occupation	Advantaged	209	20.73		99	23.74	110	18.61	0.06
		Middle	319	31.65		118	28.3	201	34.01
		Disadvantaged	480	47.62		200	47.96	280	47.38
		Missing	181	-		181	-	0	-
	Alcohol consumption	Abstainer	298	26.44		127	23.69	171	28.93	0.136
		Moderate	604	53.59		297	55.41	307	51.95
		High	225	19.96		112	20.9	113	19.12
		Missing	62	-		62	-	0	-
	Smoking status	Never smoker	548	46.52		315	53.66	233	39.42	<0.001
		Former smoker	354	30.05		145	24.7	209	35.36
		Current smoker	276	23.43		127	21.64	149	25.21
		Missing	11	-		11	-	0	-
	BMI (4cl)	Normal range	627	53.27		333	56.83	294	49.75	0.038
		Underweight	30	2.55		18	3.07	12	2.03
		Overweight	368	31.27		167	28.5	201	34.01
		Obese	152	12.91		68	11.6	84	14.21
		Missing	12	-		12	-	0	-
	Sedentary	No sedentary	724	61.67		373	63.98	351	59.39	0.12
		Sedentary	450	38.33		210	36.02	240	40.61
		Missing	15	-		15	-	0	-
EPIC-Italy	Age	All	34149	49.6 (8)		32085	49.4 (8)	2064	52.6 (8.1)	<0.001
		Missing	6	-		6	-	0	-
	Sex	Men	11657	34.14		10586	32.99	1071	51.89	<0.001
		Women	22492	65.86		21499	67.01	993	48.11
		Missing	6	-		6	-	0	-
	CRP (mg/L) at baseline	All	3020	2.1 (4)		956	2.2 (6)	2064	2 (2.7)	0.459
		Missing	31135	-		31135	-	0	-
	Father's occupation	Advantaged	1459	5.11		1349	5.09	110	5.33	0.014
		Middle	12479	43.68		11641	43.92	838	40.6
		Disadvantaged	14633	51.22		13517	50.99	1116	54.07
		Missing	5584	-		5584	-	0	-
	Educational level	High	4144	12.43		3910	12.5	234	11.34	0.03
		Medium	8224	24.67		7748	24.78	476	23.06
		Low	20967	62.9		19613	62.72	1354	65.6
		Missing	820	-		820	-	0	-
	Last occupation	Advantaged	1479	6.4		1348	6.4	131	6.35	<0.001
		Middle	12326	53.3		11314	53.72	1012	49.03
		Disadvantaged	9321	40.31		8400	39.88	921	44.62
		Missing	11029	-		11029	-	0	-
	Alcohol consumption	Abstainer	4531	13.59		4266	13.64	265	12.84	<0.001
		Moderate	24669	73.97		23222	74.22	1447	70.11
		High	4151	12.45		3799	12.14	352	17.05
		Missing	804	-		804	-	0	-
	Smoking status	Never smoker	15815	47.39		14981	47.85	834	40.41	<0.001
		Former smoker	8716	26.12		8097	25.86	619	29.99
		Current smoker	8839	26.49		8228	26.28	611	29.6
		Missing	785	-		785	-	0	-
	BMI (4cl)	Normal range	14216	42.13		13453	42.47	763	36.97	<0.001
		Underweight	135	0.4		129	0.41	6	0.29
		Overweight	14034	41.59		13075	41.28	959	46.46
		Obese	5356	15.87		5020	15.85	336	16.28
		Missing	414	-		414	-	0	-
	Sedentary	No sedentary	23098	69.23		21474	68.61	1624	78.68	<0.001
		Sedentary	10266	30.77		9826	31.39	440	21.32
		Missing	791	-		791	-	0	-
CoLaus	Age	All	6733	52.6(10.7)		2001	60.7 (10.5)	4732	49.2 (8.8)	<0.001
		Missing	2	-		2	-	0	-
	Sex	Men	3189	47.36		687	34.33	2502	52.87	<0.001
		Women	3544	52.64		1314	65.67	2230	47.13
		Missing	2	-		2	-	0	-
	CRP (mg/L) at baseline	All	6696	2.5 (3.4)		1964	3.0 (3.9)	4732	2.2 (3.2)	<0.001
		Missing	39	-		39	-	0	-
	Educational level	High	2057	30.61		392	19.73	1665	35.19	<0.001
		Medium	888	13.22		220	11.07	668	14.12
		Low	3774	56.17		1375	69.2	2399	50.7
		Missing	16	-		16	-	0	-
	Last occupation	Advantaged	803	16.83		5	12.82	798	16.86	0.014
		Middle	1500	31.44		5	12.82	1495	31.59
		Disadvantaged	2468	51.73		29	74.36	2439	51.54
		Missing	1964	-		1964	-	0	-
	Alcohol consumption	Abstainer	1915	28.44		700	34.98	1215	25.68	<0.001
		Moderate	4276	63.51		1164	58.17	3112	65.77
		High	542	8.05		137	6.85	405	8.56
		Missing	2	-		2	-	0	-
	Smoking status	Never smoker	2733	40.62		876	43.87	1857	39.24	<0.001
		Former smoker	2184	32.46		675	33.8	1509	31.89
		Current smoker	1812	26.93		446	22.33	1366	28.87
		Missing	6	-		6	-	0	-
	BMI (4cl)	Normal range	3169	47.08		798	39.92	2371	50.11	<0.001
		Underweight	69	1.03		23	1.15	46	0.97
		Overweight	2462	36.58		760	38.02	1702	35.97
		Obese	1031	15.32		418	20.91	613	12.95
		Missing	4	-		4	-	0	-
	Sedentary	No sedentary	4348	64.83		1282	64.91	3066	64.79	0.949
		Sedentary	2359	35.17		693	35.09	1666	35.21
		Missing	28	-		28	-	0	-
Whitehall II	Age	All	8815	50.3 (6.1)		3701	50.8 (6.2)	5114	49.9 (6)	<0.001
		Missing	1493	-		1493	-	0	-
	Sex	Men	6057	68.71		2439	65.9	3618	70.75	<0.001
		Women	2758	31.29		1262	34.1	1496	29.25
		Missing	1493	-		1493	-	0	-
	CRP (mg/L) at baseline	All	7608	1.9 (4.3)		2494	2.1 (4.3)	5114	1.9 (4.3)	0.021
		Missing	2700	-		2700	-	0	-
	Father's occupation	Advantaged	579	9.62		92	10.19	487	9.52	0.822
		Middle	1835	30.5		274	30.34	1561	30.52
		Disadvantaged	3603	59.88		537	59.47	3066	59.95
		Missing	4291	-		4291	-	0	-
	Educational level	High	2938	35.51		1198	37.92	1740	34.02	0.002
		Medium	2195	26.53		808	25.58	1387	27.12
		Low	3140	37.95		1153	36.5	1987	38.85
		Missing	2035	-		2035	-	0	-
	Last occupation	Advantaged	4549	51.61		1930	52.15	2619	51.21	0.098
		Middle	2728	30.95		1102	29.78	1626	31.8
		Disadvantaged	1538	17.45		669	18.08	869	16.99
		Missing	1493	-		1493	-	0	-
	Alcohol consumption	Abstainer	1733	19.86		769	21.29	964	18.85	0.019
		Moderate	5643	64.67		2298	63.62	3345	65.41
		High	1350	15.47		545	15.09	805	15.74
		Missing	1582	-		1582	-	0	-
	Smoking status	Never smoker	4180	48.5		1698	48.45	2482	48.53	0.56
		Former smoker	3193	37.05		1284	36.63	1909	37.33
		Current smoker	1246	14.46		523	14.92	723	14.14
		Missing	1689	-		1689	-	0	-
	BMI (4cl)	Normal range	4169	51.63		1521	51.39	2648	51.78	0.755
		Underweight	46	0.57		17	0.57	29	0.57
		Overweight	3068	38		1118	37.77	1950	38.13
		Obese	791	9.8		304	10.27	487	9.52
		Missing	2234	-		2234	-	0	-
	Sedentary	No sedentary	6804	79.19		2681	77.08	4123	80.62	<0.001
		Sedentary	1788	20.81		797	22.92	991	19.38
		Missing	1716	-		1716	-	0	-
ELSA	Age	All	8780	68.5 (9.8)		3582	70.2 (10.2)	5198	67.4 (9.4)	<0.001
		Missing	20431	-		20431	-	0	-
	Sex	Men	3949	44.98		1440	40.2	2509	48.27	<0.001
		Women	4831	55.02		2142	59.8	2689	51.73
		Missing	20431	-		20431	-	0	-
	CRP (mg/L) at baseline	All	5899	4.1 (8.5)		701	5 (12.8)	5198	4 (7.8)	0.037
		Missing	23312	-		23312	-	0	-
	Educational level	High	1057	13.2		325	11.57	732	14.08	<0.001
		Medium	1611	20.12		481	17.13	1130	21.74
		Low	5338	66.67		2002	71.3	3336	64.18
		Missing	21205	-		21205	-	0	-
	Last occupation	Advantaged	2812	32.59		951	27.73	1861	35.8	<0.001
		Middle	3052	35.37		1248	36.38	1804	34.71
		Disadvantaged	2764	32.04		1231	35.89	1533	29.49
		Missing	20583	-		20583	-	0	-
	Alcohol consumption	Abstainer	4415	50.28		2101	58.65	2314	44.52	<0.001
		Moderate	2435	27.73		854	23.84	1581	30.42
		High	1930	21.98		627	17.5	1303	25.07
		Missing	20431	-		20431	-	0	-
	Smoking status	Never smoker	3456	39.36		1391	38.83	2065	39.73	0.009
		Former smoker	3995	45.5		1598	44.61	2397	46.11
		Current smoker	1329	15.14		593	16.55	736	14.16
		Missing	20431	-		20431	-	0	-
	BMI (4cl)	Normal range	2080	27.19		656	26.75	1424	27.4	0.003
		Underweight	52	0.68		24	0.98	28	0.54
		Overweight	3293	43.05		1006	41.03	2287	44
		Obese	2225	29.08		766	31.24	1459	28.07
		Missing	21561	-		21561	-	0	-
	Sedentary	No sedentary	5839	66.8		2070	58.43	3769	72.51	<0.001
		Sedentary	2902	33.2		1473	41.57	1429	27.49
		Missing	20470	-		20470	-	0	-
NCDS	Sex	Men	5882	49.51		3059	46.55	2823	53.17	<0.001
		Women	5998	50.49		3512	53.45	2486	46.83
		Missing	6678	-		6678	-	0	-
	CRP (mg/L) at baseline	All	7692	2.2 (4.3)		2383	2.6 (4.9)	5309	2 (4)	<0.001
		Missing	10866	-		10866	-	0	-
	Father's occupation	Advantaged	564	5.59		239	5.01	325	6.12	<0.001
		Middle	1542	15.29		669	14.01	873	16.44
		Disadvantaged	7978	79.12		3867	80.98	4111	77.43
		Missing	8474	-		8474	-	0	-
	Educational level	High	1915	17.02		931	15.66	984	18.53	<0.001
		Medium	603	5.36		330	5.55	273	5.14
		Low	8735	77.62		4683	78.79	4052	76.32
		Missing	7305	-		7305	-	0	-
	Last occupation	Advantaged	3020	31.48		1268	29.61	1752	33	0.001
		Middle	3085	32.16		1395	32.57	1690	31.83
		Disadvantaged	3487	36.35		1620	37.82	1867	35.17
		Missing	8966	-		8966	-	0	-
	Alcohol consumption	Abstainer	2781	24.45		1738	28.65	1043	19.65	<0.001
		Moderate	5689	50.01		2850	46.98	2839	53.48
		High	2905	25.54		1478	24.37	1427	26.88
		Missing	7183	-		7183	-	0	-
	Smoking status	Never smoker	5349	45.18		2785	42.64	2564	48.3	<0.001
		Former smoker	3133	26.46		1660	25.42	1473	27.75
		Current smoker	3358	28.36		2086	31.94	1272	23.96
		Missing	6718	-		6718	-	0	-
	BMI (4cl)	Normal range	5291	47.62		2734	47.11	2557	48.16	<0.001
		Underweight	61	0.55		45	0.78	16	0.3
		Overweight	4023	36.2		1993	34.34	2030	38.24
		Obese	1737	15.63		1031	17.77	706	13.3
		Missing	7446	-		7446	-	0	-
