# Supplementary material for: Multi-cohort study identifies social determinants of systemic inflammation over the life course
Source: Nat Commun. 2019 Feb 15;10:773. doi: 10.1038/s41467-019-08732-x (PMC6377676; doi:10.1038/s41467-019-08732-x)
Supplement: Supplementary file 5 — Supplementary Data 2 [file 41467_2019_8732_MOESM5_ESM.xlsx]

## Sheet: Feuil1
Supplementary Data 2. Description of each cohort by life course socioeconomic position
			Father's occupation				Educational attainment				Last occupation
			Advantaged (N=130)	Middle (N=212)	Disadvantaged (N=249)	P-val	High (N=113)	Medium (N=188)	Low (N=290)	P-val	Advantaged (N=110)	Middle (N=201)	Disadvantaged (N=280)	P-val
			Mean(SD) or N(%)	Mean(SD) or N(%)	Mean(SD) or N(%)		Mean(SD) or N(%)	Mean(SD) or N(%)	Mean(SD) or N(%)		Mean(SD) or N(%)	Mean(SD) or N(%)	Mean(SD) or N(%)
Skipogh (N=591)	Demographics
	Age		48.1 (14.3)	48.7 (17.2)	49.2 (15)	0.813	44.5 (13.7)	48.1 (16.6)	50.9 (15.4)	0.001	48.3 (14.3)	49.3 (15.8)	48.5 (16.1)	0.83
	Sex	Men	62 (47.69)	106 (50)	118 (47.39)	0.841	58 (51.33)	88 (46.81)	140 (48.28)	0.748	74 (67.27)	72 (35.82)	140 (50)	<0.001
		Women	68 (52.31)	106 (50)	131 (52.61)		55 (48.67)	100 (53.19)	150 (51.72)		36 (32.73)	129 (64.18)	140 (50)
	Inflammatory level
	CRP		2.1 (4.1)	3.1 (5.6)	2.5 (4.2)	0.182	1.7 (3)	2.2 (4.1)	3.2 (5.6)	0.005	2.3 (4.1)	2.4 (4.6)	2.9 (5.1)	0.392
	Intermediate factors													0.008
	Alcohol consumption	Abstainer	28 (21.54)	63 (29.72)	80 (32.13)	0.294	23 (20.35)	57 (30.32)	91 (31.38)	0.225	22 (20)	65 (32.34)	84 (30)
		Low	73 (56.15)	110 (51.89)	124 (49.8)		68 (60.18)	93 (49.47)	146 (50.34)		74 (67.27)	99 (49.25)	134 (47.86)
		High	29 (22.31)	39 (18.4)	45 (18.07)		22 (19.47)	38 (20.21)	53 (18.28)		14 (12.73)	37 (18.41)	62 (22.14)
	Smoking status	Current	32 (24.62)	47 (22.17)	70 (28.11)	0.572	27 (23.89)	42 (22.34)	80 (27.59)	0.481	23 (20.91)	45 (22.39)	81 (28.93)	0.404
		Former	49 (37.69)	74 (34.91)	86 (34.54)		39 (34.51)	64 (34.04)	106 (36.55)		41 (37.27)	73 (36.32)	95 (33.93)
		Never	49 (37.69)	91 (42.92)	93 (37.35)		47 (41.59)	82 (43.62)	104 (35.86)		46 (41.82)	83 (41.29)	104 (37.14)
	BMI	Underweight	1 (0.77)	7 (3.3)	4 (1.61)	0.001	6 (5.31)	3 (1.6)	3 (1.03)	0.001	5 (4.55)	2 (1)	5 (1.79)	0.126
		Normal weight	85 (65.38)	112 (52.83)	97 (38.96)		71 (62.83)	113 (60.11)	110 (37.93)		58 (52.73)	109 (54.23)	127 (45.36)
		Overweight	30 (23.08)	62 (29.25)	109 (43.78)		31 (27.43)	53 (28.19)	117 (40.34)		36 (32.73)	65 (32.34)	100 (35.71)
		Obese	14 (10.77)	31 (14.62)	39 (15.66)		5 (4.42)	19 (10.11)	60 (20.69)		11 (10)	25 (12.44)	48 (17.14)
	Sedentary	Yes	42 (32.31)	89 (41.98)	109 (43.78)	0.086	36 (31.86)	60 (31.91)	144 (49.66)	<0.001	29 (26.36)	82 (40.8)	129 (46.07)	0.002
		No	88 (67.69)	123 (58.02)	140 (56.22)		77 (68.14)	128 (68.09)	146 (50.34)		81 (73.64)	119 (59.2)	151 (53.93)
			Advantaged (N=110)	Middle (N=838)	Disadvantaged (N=1116)	P-val	High (N=234)	Medium (N=476)	Low (N=1354)	P-val	Advantaged (N=131)	Middle (N=1,012)	Disadvantaged (N=921)	P-val
			Mean(SD) or N(%)	Mean(SD) or N(%)	Mean(SD) or N(%)		Mean(SD) or N(%)	Mean(SD) or N(%)	Mean(SD) or N(%)		Mean(SD) or N(%)	Mean(SD) or N(%)	Mean(SD) or N(%)
EPIC-Italy (N=2064)	Demographics
	Age		51.5 (7.6)	52.8 (8.1)	52.5 (8.2)	0.215	50 (7.7)	50.3 (8)	53.8 (7.9)	<0.001	52.1 (7.7)	51.2 (8.1)	54.1 (7.9)	<0.001
	Sex	Men	46 (41.82)	439 (52.39)	586 (52.51)	0.094	123 (52.56)	259 (54.41)	689 (50.89)	0.406	88 (67.18)	506 (50)	477 (51.79)	0.001
		Women	64 (58.18)	399 (47.61)	530 (47.49)		111 (47.44)	217 (45.59)	665 (49.11)		43 (32.82)	506 (50)	444 (48.21)
	Inflammatory level
	CRP		1.6 (2.8)	2 (2.6)	2.1 (2.7)	0.206	1.8 (2.5)	2 (2.9)	2.1 (2.6)	0.218	2.1 (2.8)	2 (2.7)	2.1 (2.7)	0.433
	Intermediate factors					0.557				0.037				0.313
	Alcohol consumption	Abstainer	18 (16.36)	104 (12.41)	143 (12.81)		17 (7.26)	56 (11.76)	192 (14.18)		12 (9.16)	124 (12.25)	129 (14.01)
		Low	76 (69.09)	599 (71.48)	772 (69.18)		180 (76.92)	336 (70.59)	931 (68.76)		91 (69.47)	722 (71.34)	634 (68.84)
		High	16 (14.55)	135 (16.11)	201 (18.01)		37 (15.81)	84 (17.65)	231 (17.06)		28 (21.37)	166 (16.4)	158 (17.16)
	Smoking status	Current	33 (30)	252 (30.07)	326 (29.21)	0.876	72 (30.77)	139 (29.2)	400 (29.54)	0.036	44 (33.59)	295 (29.15)	272 (29.53)	<0.001
		Former	34 (30.91)	258 (30.79)	327 (29.3)		78 (33.33)	163 (34.24)	378 (27.92)		51 (38.93)	333 (32.91)	235 (25.52)
		Never	43 (39.09)	328 (39.14)	463 (41.49)		84 (35.9)	174 (36.55)	576 (42.54)		36 (27.48)	384 (37.94)	414 (44.95)
	BMI	Underweight	0 (0)	3 (0.36)	3 (0.27)	0.143	2 (0.85)	1 (0.21)	3 (0.22)	0.001	0 (0)	5 (0.49)	1 (0.11)	0.001
		Normal weight	51 (46.36)	299 (35.68)	413 (37.01)		114 (48.72)	209 (43.91)	440 (32.5)		45 (34.35)	425 (42)	293 (31.81)
		Overweight	50 (45.45)	401 (47.85)	508 (45.52)		90 (38.46)	215 (45.17)	654 (48.3)		69 (52.67)	444 (43.87)	446 (48.43)
		Obese	9 (8.18)	135 (16.11)	192 (17.2)		28 (11.97)	51 (10.71)	257 (18.98)		17 (12.98)	138 (13.64)	181 (19.65)
	Sedentary	Yes	20 (18.18)	207 (24.7)	213 (19.09)	0.008	45 (19.23)	88 (18.49)	307 (22.67)	0.113	25 (19.08)	232 (22.92)	183 (19.87)	0.212
		No	90 (81.82)	631 (75.3)	903 (80.91)		189 (80.77)	388 (81.51)	1047 (77.33)		106 (80.92)	780 (77.08)	738 (80.13)
							High (N=1665)	Medium (N=668)	Low (N=2399)	P-val	Advantaged (N=798)	Middle (N=1495)	Disadvantaged (N=2439)	P-val
							Mean(SD) or N(%)	Mean(SD) or N(%)	Mean(SD) or N(%)		Mean(SD) or N(%)	Mean(SD) or N(%)	Mean(SD) or N(%)
CoLaus (N=4732)	Demographics
	Age						48.1 (8.7)	49.7 (9.2)	49.7 (8.7)	<0.001	49.5 (9.4)	49.2 (8.7)	49 (8.7)	0.414
	Sex	Men					887 (53.27)	362 (54.19)	1253 (52.23)	0.615	588 (73.68)	825 (55.18)	1089 (44.65)	<0.001
		Women					778 (46.73)	306 (45.81)	1146 (47.77)		210 (26.32)	670 (44.82)	1350 (55.35)
	Inflammatory level
	CRP						1.9 (2.9)	2.2 (3.2)	2.4 (3.3)	<0.001	1.8 (2.7)	2.1 (3.1)	2.5 (3.3)	<0.001
	Intermediate factors									<0.001				<0.001
	Alcohol consumption	Abstainer					374 (22.46)	142 (21.26)	699 (29.14)		124 (15.54)	325 (21.74)	766 (31.41)
		Low					1164 (69.91)	480 (71.86)	1468 (61.19)		603 (75.56)	1049 (70.17)	1460 (59.86)
		High					127 (7.63)	46 (6.89)	232 (9.67)		71 (8.9)	121 (8.09)	213 (8.73)
	Smoking status	Current					421 (25.29)	164 (24.55)	781 (32.56)	<0.001	199 (24.94)	397 (26.56)	770 (31.57)	<0.001
		Former					538 (32.31)	248 (37.13)	723 (30.14)		259 (32.46)	543 (36.32)	707 (28.99)
		Never					706 (42.4)	256 (38.32)	895 (37.31)		340 (42.61)	555 (37.12)	962 (39.44)
	BMI	Underweight					17 (1.02)	11 (1.65)	18 (0.75)	<0.001	7 (0.88)	16 (1.07)	23 (0.94)	<0.001
		Normal weight					974 (58.5)	347 (51.95)	1050 (43.77)		422 (52.88)	810 (54.18)	1139 (46.7)
		Overweight					540 (32.43)	224 (33.53)	938 (39.1)		292 (36.59)	510 (34.11)	900 (36.9)
		Obese					134 (8.05)	86 (12.87)	393 (16.38)		77 (9.65)	159 (10.64)	377 (15.46)
	Sedentary	Yes					437 (26.25)	170 (25.45)	1059 (44.14)	<0.001	166 (20.8)	430 (28.76)	1070 (43.87)	<0.001
		No					1228 (73.75)	498 (74.55)	1340 (55.86)		632 (79.2)	1065 (71.24)	1369 (56.13)
			Advantaged (N=487)	Middle (N=1561)	Disadvantaged (N=3066)	P-val	High (N=1740)	Medium (N=1387)	Low (N=1987)	P-val	Advantaged (N=2619)	Middle (N=1626)	Disadvantaged (N=869)	P-val
			Mean(SD) or N(%)	Mean(SD) or N(%)	Mean(SD) or N(%)		Mean(SD) or N(%)	Mean(SD) or N(%)	Mean(SD) or N(%)		Mean(SD) or N(%)	Mean(SD) or N(%)	Mean(SD) or N(%)
Whitehall (N=5114)	Demographics
	Age		48.7 (5.9)	49.4 (5.9)	50.4 (6.1)	<0.001	48.7 (5.9)	49.4 (5.9)	51.3 (6)	<0.001	49.7 (5.9)	49.3 (6.1)	51.6 (6)	0
	Sex	Men	342 (70.23)	1151 (73.73)	2125 (69.31)	0.007	1387 (79.71)	1092 (78.73)	1139 (57.32)	<0.001	2291 (87.48)	1072 (65.93)	255 (29.34)	<0.001
		Women	145 (29.77)	410 (26.27)	941 (30.69)		353 (20.29)	295 (21.27)	848 (42.68)		328 (12.52)	554 (34.07)	614 (70.66)
	Inflammatory level
	CRP		1.8 (5.2)	1.8 (4.1)	1.9 (4.3)	0.383	1.6 (3.3)	1.7 (3.9)	2.1 (5.3)	0.001	1.6 (3.4)	1.9 (4.3)	2.5 (6.5)	<0.001
	Intermediate factors					<0.001				<0.001				<0.001
	Alcohol consumption	Abstainer	71 (14.58)	246 (15.76)	647 (21.1)		269 (15.46)	213 (15.36)	482 (24.26)		267 (10.19)	340 (20.91)	357 (41.08)
		Low	323 (66.32)	1034 (66.24)	1988 (64.84)		1158 (66.55)	931 (67.12)	1256 (63.21)		1840 (70.26)	1033 (63.53)	472 (54.32)
		High	93 (19.1)	281 (18)	431 (14.06)		313 (17.99)	243 (17.52)	249 (12.53)		512 (19.55)	253 (15.56)	40 (4.6)
	Smoking status	Current	61 (12.53)	192 (12.3)	470 (15.33)	0.034	155 (8.91)	190 (13.7)	378 (19.02)	<0.001	231 (8.82)	289 (17.77)	203 (23.36)	<0.001
		Former	191 (39.22)	578 (37.03)	1140 (37.18)		627 (36.03)	550 (39.65)	732 (36.84)		1067 (40.74)	602 (37.02)	240 (27.62)
		Never	235 (48.25)	791 (50.67)	1456 (47.49)		958 (55.06)	647 (46.65)	877 (44.14)		1321 (50.44)	735 (45.2)	426 (49.02)
	BMI	Underweight	5 (1.03)	10 (0.64)	14 (0.46)	0.001	8 (0.46)	9 (0.65)	12 (0.6)	<0.001	9 (0.34)	12 (0.74)	8 (0.92)	0.001
		Normal weight	286 (58.73)	850 (54.45)	1512 (49.32)		1022 (58.74)	704 (50.76)	922 (46.4)		1435 (54.79)	834 (51.29)	379 (43.61)
		Overweight	166 (34.09)	571 (36.58)	1213 (39.56)		579 (33.28)	551 (39.73)	820 (41.27)		985 (37.61)	617 (37.95)	348 (40.05)
		Obese	30 (6.16)	130 (8.33)	327 (10.67)		131 (7.53)	123 (8.87)	233 (11.73)		190 (7.25)	163 (10.02)	134 (15.42)
	Sedentary	Yes	100 (20.53)	264 (16.91)	627 (20.45)	0.013	281 (16.15)	226 (16.29)	484 (24.36)	<0.001	288 (11)	342 (21.03)	361 (41.54)	<0.001
		No	387 (79.47)	1297 (83.09)	2439 (79.55)		1459 (83.85)	1161 (83.71)	1503 (75.64)		2331 (89)	1284 (78.97)	508 (58.46)
							High (N=732)	Medium (N=1130)	Low (N=3336)	P-val	Advantaged (N=1861)	Middle (N=1804)	Disadvantaged (N=1533)	P-val
							Mean(SD) or N(%)	Mean(SD) or N(%)	Mean(SD) or N(%)		Mean(SD) or N(%)	Mean(SD) or N(%)	Mean(SD) or N(%)
ELSA (N=5198)	Demographics
	Age						64.5 (8.4)	65.6 (8.8)	68.6 (9.5)	<0.001	66.5 (9.3)	67.7 (9.4)	68.1 (9.3)	<0.001
	Sex	Men					450 (61.48)	630 (55.75)	1429 (42.84)	<0.001	1081 (58.09)	902 (50)	526 (34.31)	<0.001
		Women					282 (38.52)	500 (44.25)	1907 (57.16)		780 (41.91)	902 (50)	1007 (65.69)
	Inflammatory level
	CRP						3 (7.5)	3.4 (5.1)	4.4 (8.5)	<0.001	3.4 (6.6)	4.2 (9.3)	4.5 (7.1)	0.0001
	Intermediate factors									<0.001				<0.001
	Alcohol consumption	Abstainer					171 (23.36)	399 (35.31)	1744 (52.28)		575 (30.9)	840 (46.56)	899 (58.64)
		Low					279 (38.11)	414 (36.64)	888 (26.62)		685 (36.81)	550 (30.49)	346 (22.57)
		High					282 (38.52)	317 (28.05)	704 (21.1)		601 (32.29)	414 (22.95)	288 (18.79)
	Smoking status	Current					55 (7.51)	136 (12.04)	545 (16.34)	<0.001	180 (9.67)	257 (14.25)	299 (19.5)	<0.001
		Former					356 (48.63)	526 (46.55)	1515 (45.41)		930 (49.97)	823 (45.62)	644 (42.01)
		Never					321 (43.85)	468 (41.42)	1276 (38.25)		751 (40.35)	724 (40.13)	590 (38.49)
	BMI	Underweight					3 (0.41)	9 (0.8)	16 (0.48)	0.001	13 (0.7)	7 (0.39)	8 (0.52)	<0.001
		Normal weight					237 (32.38)	301 (26.64)	886 (26.56)		520 (27.94)	516 (28.6)	388 (25.31)
		Overweight					342 (46.72)	506 (44.78)	1439 (43.14)		866 (46.53)	784 (43.46)	637 (41.55)
		Obese					150 (20.49)	314 (27.79)	995 (29.83)		462 (24.83)	497 (27.55)	500 (32.62)
	Sedentary	Yes					96 (13.11)	241 (21.33)	1092 (32.73)	<0.001	395 (21.23)	500 (27.72)	534 (34.83)	<0.001
		No					636 (86.89)	889 (78.67)	2244 (67.27)		1466 (78.77)	1304 (72.28)	999 (65.17)
NCDS (N=3509)			Advantaged (N=325)	Middle (N=873)	Disadvantaged (N=4111)	P-val	High (N=984)	Medium (N=273)	Low (N=4052)	P-val	Advantaged (N=1752)	Middle (N=1690)	Disadvantaged (N=1867)	P-val
			Mean(SD) or N(%)	Mean(SD) or N(%)	Mean(SD) or N(%)		Mean(SD) or N(%)	Mean(SD) or N(%)	Mean(SD) or N(%)		Mean(SD) or N(%)	Mean(SD) or N(%)	Mean(SD) or N(%)
	Demographics
	Age		45.9 (0.7)	45.8 (1)	45.8 (1)	0.031	45.9 (0.7)	45.4 (1.5)	45.8 (1)	<0.001	45.8 (1)	45.8 (0.9)	45.7 (1.1)	0.042
	Sex	Men	187 (57.54)	473 (54.18)	2163 (52.61)	0.187	573 (58.23)	113 (41.39)	2137 (52.74)	<0.001	1203 (68.66)	460 (27.22)	1160 (62.13)	<0.001
		Women	138 (42.46)	400 (45.82)	1948 (47.39)		411 (41.77)	160 (58.61)	1915 (47.26)		549 (31.34)	1230 (72.78)	707 (37.87)
	Inflammatory level
	CRP		2.1 (8.8)	1.7 (3.5)	2.1 (3.4)	0.027	1.5 (3.1)	1.9 (3.2)	2.1 (4.2)	<0.001	1.9 (3.7)	2 (4.9)	2.1 (3.3)	0.334
	Intermediate factors					<0.001				<0.001				<0.001
	Alcohol consumption	Abstainer	42 (12.92)	153 (17.53)	848 (20.63)		126 (12.8)	57 (20.88)	860 (21.22)		232 (13.24)	360 (21.3)	451 (24.16)
		Low	206 (63.38)	498 (57.04)	2135 (51.93)		601 (61.08)	148 (54.21)	2090 (51.58)		958 (54.68)	981 (58.05)	900 (48.21)
		High	77 (23.69)	222 (25.43)	1128 (27.44)		257 (26.12)	68 (24.91)	1102 (27.2)		562 (32.08)	349 (20.65)	516 (27.64)
	Smoking status	Current	48 (14.77)	153 (17.53)	1071 (26.05)	<0.001	126 (12.8)	54 (19.78)	1092 (26.95)	<0.001	319 (18.21)	360 (21.3)	593 (31.76)	<0.001
		Former	116 (35.69)	258 (29.55)	1099 (26.73)		279 (28.35)	83 (30.4)	1111 (27.42)		486 (27.74)	471 (27.87)	516 (27.64)
		Never	161 (49.54)	462 (52.92)	1941 (47.21)		579 (58.84)	136 (49.82)	1849 (45.63)		947 (54.05)	859 (50.83)	758 (40.6)
	BMI	Underweight	0 (0)	1 (0.11)	15 (0.36)	0.001	1 (0.1)	1 (0.37)	14 (0.35)	0.001	2 (0.11)	7 (0.41)	7 (0.37)	<0.001
		Normal weight	182 (56)	467 (53.49)	1908 (46.41)		569 (57.83)	144 (52.75)	1844 (45.51)		801 (45.72)	930 (55.03)	826 (44.24)
		Overweight	121 (37.23)	319 (36.54)	1590 (38.68)		334 (33.94)	99 (36.26)	1597 (39.41)		731 (41.72)	564 (33.37)	735 (39.37)
		Obese	22 (6.77)	86 (9.85)	598 (14.55)		80 (8.13)	29 (10.62)	597 (14.73)		218 (12.44)	189 (11.18)	299 (16.01)
All cohorts (N=23008)			Advantaged (N=1052)	Middle (N=3484)	Disadvantaged (N=8542)	P-val	High (N=5468)	Medium (N=4122)	Low (N=13418)	P-val	Advantaged (N=7271)	Middle (N=7828)	Disadvantaged (N=7909)	P-val
			Mean(SD) or N(%)	Mean(SD) or N(%)	Mean(SD) or N(%)		Mean(SD) or N(%)	Mean(SD) or N(%)	Mean(SD) or N(%)		Mean(SD) or N(%)	Mean(SD) or N(%)	Mean(SD) or N(%)
	Demographics
	Age		48 (7.1)	49.3 (7.5)	48.4 (6)	<0.001	50.1 (9.1)	53.7 (11)	53.9 (11.5)	<0.001	53 (10.6)	53 (11.2)	52.8 (11.1)	0.314
	Sex	Men	637 (60.55)	2169 (62.26)	4992 (58.44)	0.001	3478 (63.61)	2544 (61.72)	6787 (50.58)	<0.001	5325 (73.24)	3837 (49.02)	3647 (46.11)	<0.001
		Women	415 (39.45)	1315 (37.74)	3550 (41.56)		1990 (36.39)	1578 (38.28)	6631 (49.42)		1946 (26.76)	3991 (50.98)	4262 (53.89)
	Inflammatory level
	CRP		1.9 (6.2)	1.9 (3.8)	2 (3.7)	0.115	1.9 (4)	2.3 (4.1)	2.8 (5.6)	<0.001	2.2 (4.5)	2.5 (5.7)	2.7 (4.8)	<0.001
	Intermediate factors					<0.001				<0.001				<0.001
	Alcohol consumption	Abstainer	159 (15.11)	566 (16.25)	1718 (20.11)		980 (17.92)	924 (22.42)	4068 (30.32)		1232 (16.94)	2054 (26.24)	2686 (33.96)
		Low	678 (64.45)	2241 (64.32)	5019 (58.76)		3450 (63.09)	2402 (58.27)	6779 (50.52)		4251 (58.47)	4434 (56.64)	3946 (49.89)
		High	215 (20.44)	677 (19.43)	1805 (21.13)		1038 (18.98)	796 (19.31)	2571 (19.16)		1788 (24.59)	1340 (17.12)	1277 (16.15)
	Smoking status	Current	174 (16.54)	644 (18.48)	1937 (22.68)	<0.001	856 (15.65)	725 (17.59)	3276 (24.41)	<0.001	996 (13.7)	1643 (20.99)	2218 (28.04)	<0.001
		Former	390 (37.07)	1168 (33.52)	2652 (31.05)		1917 (35.06)	1634 (39.64)	4565 (34.02)		2834 (38.98)	2845 (36.34)	2437 (30.81)
		Never	488 (46.39)	1672 (47.99)	3953 (46.28)		2695 (49.29)	1763 (42.77)	5577 (41.56)		3441 (47.32)	3340 (42.67)	3254 (41.14)
	BMI	Underweight	6 (0.57)	21 (0.6)	36 (0.42)	<0.001	37 (0.68)	34 (0.82)	66 (0.49)	<0.001	36 (0.5)	49 (0.63)	52 (0.66)	<0.001
		Normal weight	604 (57.41)	1728 (49.6)	3930 (46.01)		2987 (54.63)	1818 (44.1)	5252 (39.14)		3281 (45.12)	3624 (46.3)	3152 (39.85)
		Overweight	367 (34.89)	1353 (38.83)	3420 (40.04)		1916 (35.04)	1648 (39.98)	5565 (41.47)		2979 (40.97)	2984 (38.12)	3166 (40.03)
		Obese	75 (7.13)	382 (10.96)	1156 (13.53)		528 (9.66)	622 (15.09)	2535 (18.89)		975 (13.41)	1171 (14.96)	1539 (19.46)
	Sedentary	Yes	162 (22.28)	560 (21.45)	949 (21.42)	0.867	895 (19.96)	785 (20.39)	3086 (32.95)	<0.001	903 (16.36)	1586 (25.84)	2277 (37.69)	<0.001
		No	565 (77.72)	2051 (78.55)	3482 (78.58)		3589 (80.04)	3064 (79.61)	6280 (67.05)		4616 (83.64)	4552 (74.16)	3765 (62.31)
